# Supplementary material for: Effect of Strontium Substitution on the Tribocatalytic Performance of Barium Titanate
Source: Materials (Basel). 2023 Apr 17;16(8):3160. doi: 10.3390/ma16083160 (PMC10143700; doi:10.3390/ma16083160)
Supplement: Supplementary file 1 [file materials-16-03160-s001.zip]

Archive with 1 entries (1 files):
- materials-2332996-supplementary.pdf
